# Supplementary material for: Effects of antibiotics on the in vitro expression of tetracycline-off constructs and the performance of Drosophila suzukii female-killing strains
Source: Front Bioeng Biotechnol. 2023 Feb 14;11:876492. doi: 10.3389/fbioe.2023.876492 (PMC9971817; doi:10.3389/fbioe.2023.876492)
Supplement: Supplementary file 2 [file Table1.XLSX]

## Sheet: Live cell count
TC20 Automated Cell Counter 508BR03131POST
Export Results
	Total cell count	Live cell count	Live cells	Mean	STDEV
No TET/DOX	2.53x10^6	1.83x10^6	0.72	0.74	0.043589
	2.01x10^6	1.43x10^6	0.71
	1.56x10^6	1.23x10^6	0.79
0.1µg/µl TET	2.52x10^6	2.03x10^6	0.8	0.796667	0.0251661
	2.09x10^6	1.60x10^6	0.77
	2.36x10^6	1.93x10^6	0.82
1µg/µl TET	2.30x10^6	1.86x10^6	0.81	0.763333	0.0568624
	1.92x10^6	1.35x10^6	0.7
	3.01x10^6	2.34x10^6	0.78
10µg/µl TET	2.27x10^6	1.69x10^6	0.77	0.736667	0.0416333
	2.31x10^6	1.79x10^6	0.75
	2.70x10^6	1.85x10^6	0.69
100µg/µl TET	2.43x10^6	1.75x10^6	0.72	0.72	0.01
	2.75x10^6	1.95x10^6	0.71
	2.97x10^6	2.17x10^6	0.73
500µg/µl TET	2.30x10^6	1.75x10^6	0.76	0.7	0.0556776
	2.45x10^6	1.59x10^6	0.65
	3.01x10^6	2.08x10^6	0.69
1000µg/µl TET	1.99x10^6	1.05x10^6	0.53	0.466667	0.0602771
	1.71x10^6	7.89x10^5	0.46
	2.53x10^6	1.03x10^6	0.41
0.1µg/µl Dox	3.20x10^6	2.41x10^6	0.75	0.75	0.02
	3.53x10^6	2.59x10^6	0.73
	2.23x10^6	1.72x10^6	0.77
1µg/µl Dox	2.85x10^6	2.09x10^6	0.73	0.783333	0.0550757
	2.43x10^6	1.90x10^6	0.78
	2.77x10^6	2.34x10^6	0.84
10µg/µl Dox	2.22x10^6	1.71x10^6	0.77	0.763333	0.011547
	2.36x10^6	1.76x10^6	0.75
	3.32x10^6	2.56x10^6	0.77
100µg/µl Dox	2.55x10^6	1.64x10^6	0.64	0.6	0.04
	2.34x10^6	1.40x10^6	0.6
	2.70x10^6	1.52x10^6	0.56
500µg/µl Dox	1.44x10^6	4.54x10^5	0.32	0.333333	0.0152753
	2.37x10^6	8.27x10^5	0.35
	2.12x10^6	7.08x10^5	0.33
1000µg/µl Dox	2.02x10^6	6.32x10^5	0.31	0.27	0.0360555
	2.31x10^6	6.11x10^5	0.26
	2.32x10^6	5.68x10^5	0.24
